# Supplementary material for: Overexpression of PTPRCAP inhibits biological function of lung adenocarcinoma through apoptosis pathway
Source: PLoS One. 2025 Dec 18;20(12):e0337223. doi: 10.1371/journal.pone.0337223 (PMC12716888; doi:10.1371/journal.pone.0337223)
Supplement: S6 File — (ZIP) [file pone.0337223.s007.zip]

Archive with 9 entries (8 files):
- OE-A549-Transwell invasion original image/
- OE-A549-Transwell invasion original image/A549-侵袭 -OV (1).JPG
- OE-A549-Transwell invasion original image/A549-侵袭 -OV (2).JPG
- OE-A549-Transwell invasion original image/A549-侵袭 -OV (3).JPG
- OE-A549-Transwell invasion original image/A549-侵袭 -OV (4).JPG
- OE-A549-Transwell invasion original image/A549-侵袭-OV -NC(1).JPG
- OE-A549-Transwell invasion original image/A549-侵袭-OV -NC(2).JPG
- OE-A549-Transwell invasion original image/A549-侵袭-OV -NC(3).JPG
- OE-A549-Transwell invasion original image/A549-侵袭-OV -NC(4).JPG
