# Supplementary material for: Overexpression of PTPRCAP inhibits biological function of lung adenocarcinoma through apoptosis pathway
Source: PLoS One. 2025 Dec 18;20(12):e0337223. doi: 10.1371/journal.pone.0337223 (PMC12716888; doi:10.1371/journal.pone.0337223)
Supplement: S8 File — (ZIP) [file pone.0337223.s009.zip]

Archive with 9 entries (8 files):
- OE-H1299-Transwell invasion original image/
- OE-H1299-Transwell invasion original image/H1299-侵袭-OV (1).JPG
- OE-H1299-Transwell invasion original image/H1299-侵袭-OV (2).JPG
- OE-H1299-Transwell invasion original image/H1299-侵袭-OV (3).JPG
- OE-H1299-Transwell invasion original image/H1299-侵袭-OV (4).JPG
- OE-H1299-Transwell invasion original image/H1299-侵袭-OV-NC (1).JPG
- OE-H1299-Transwell invasion original image/H1299-侵袭-OV-NC (2).JPG
- OE-H1299-Transwell invasion original image/H1299-侵袭-OV-NC (3).JPG
- OE-H1299-Transwell invasion original image/H1299-侵袭-OV-NC (4).JPG
