# Supplementary material for: Overexpression of PTPRCAP inhibits biological function of lung adenocarcinoma through apoptosis pathway
Source: PLoS One. 2025 Dec 18;20(12):e0337223. doi: 10.1371/journal.pone.0337223 (PMC12716888; doi:10.1371/journal.pone.0337223)
Supplement: S10 File — (ZIP) [file pone.0337223.s011.zip]

Archive with 3 entries (2 files):
- OE-PCR basic verification/24.12.18-PTPRCAP基础验证.txt
- OE-PCR basic verification/PTPRCAP-549-1299.txt
- OE-PCR basic verification/
