# Supplementary material for: Overexpression of PTPRCAP inhibits biological function of lung adenocarcinoma through apoptosis pathway
Source: PLoS One. 2025 Dec 18;20(12):e0337223. doi: 10.1371/journal.pone.0337223 (PMC12716888; doi:10.1371/journal.pone.0337223)
Supplement: S10 File — (ZIP) [file pone.0337223.s011.zip › OE-PCR basic verification/24.12.18-PTPRCAP基础验证.txt]

Experiment: 2024.12.18-HBE-BEAS-549-1299-1 Selected Filter: SYBR Green I / HRM Dye (465-510)
Include	Color	Pos	Name	Cp	Concentration	Standard	Status
True	255	E1	Sample 49	33.34		0
True	255	E2	Sample 50	30.96		0
True	255	E3	Sample 51	29.97		0
True	255	E4	Sample 52	28.80		0
True	255	F1	Sample 61	32.83		0
True	255	F2	Sample 62	30.48		0
True	255	F3	Sample 63	31.15		0
True	255	F4	Sample 64	28.64		0
True	255	G1	Sample 73	16.42		0
True	255	G2	Sample 74	10.80		0
True	255	G3	Sample 75	11.11		0
True	255	G4	Sample 76	9.95		0
True	255	H1	Sample 85	16.50		0
True	255	H2	Sample 86	10.83		0
True	255	H3	Sample 87	11.37		0
True	255	H4	Sample 88	10.29		0
