# Supplementary material for: Overexpression of PTPRCAP inhibits biological function of lung adenocarcinoma through apoptosis pathway
Source: PLoS One. 2025 Dec 18;20(12):e0337223. doi: 10.1371/journal.pone.0337223 (PMC12716888; doi:10.1371/journal.pone.0337223)
Supplement: S10 File — (ZIP) [file pone.0337223.s011.zip › OE-PCR basic verification/PTPRCAP-549-1299.txt]

Experiment: PTPRCAP-BEAS-A549-H1299 Selected Filter: SYBR Green I / HRM Dye (465-510)
Include	Color	Pos	Name	Cp	Concentration	Standard	Status
True	255	A1	Sample 1	28.50		0
True	255	A2	Sample 2	29.82		0
True	255	A3	Sample 3	28.40		0
True	255	A4	Sample 4	28.30		0
True	255	A5	Sample 5	29.83		0
True	255	A6	Sample 6	28.23		0
True	255	A7	Sample 7	28.69		0
True	255	A8	Sample 8	30.48		0
True	255	A9	Sample 9	28.99		0
True	255	B1	Sample 13	27.69		0
True	255	B2	Sample 14	29.51		0
True	255	B3	Sample 15	28.31		0
True	255	B4	Sample 16	27.74		0
True	255	B5	Sample 17	29.94		0
True	255	B6	Sample 18	28.80		0
True	255	B7	Sample 19	29.43		0
True	255	B8	Sample 20	31.27		0
True	255	B9	Sample 21	28.57		0
True	255	C1	Sample 25	28.49		0
True	255	C2	Sample 26	29.26		0
True	255	C3	Sample 27	27.91		0
True	255	C4	Sample 28	27.60		0
True	255	C5	Sample 29	31.51		0
True	255	C6	Sample 30	28.89		0
True	255	C7	Sample 31	28.24		0
True	255	C8	Sample 32	29.58		0
True	255	C9	Sample 33	28.96		0
True	255	D1	Sample 37	11.26		0
True	255	D2	Sample 38	11.35		0
True	255	D3	Sample 39	10.52		0
True	255	D4	Sample 40	11.07		0
True	255	D5	Sample 41	10.93		0
True	255	D6	Sample 42	10.56		0
True	255	D7	Sample 43	11.56		0
True	255	D8	Sample 44	11.37		0
True	255	D9	Sample 45	10.89		0
True	255	E1	Sample 49	11.25		0
True	255	E2	Sample 50	11.37		0
True	255	E3	Sample 51	10.42		0
True	255	E4	Sample 52	11.14		0
True	255	E5	Sample 53	11.21		0
True	255	E6	Sample 54	10.56		0
True	255	E7	Sample 55	11.56		0
True	255	E8	Sample 56	11.07		0
True	255	E9	Sample 57	10.50		0
True	255	F1	Sample 61	10.93		0
True	255	F2	Sample 62	10.90		0
True	255	F3	Sample 63	10.51		0
True	255	F4	Sample 64	10.78		0
True	255	F5	Sample 65	11.06		0
True	255	F6	Sample 66	10.56		0
True	255	F7	Sample 67	10.91		0
True	255	F8	Sample 68	11.56		0
True	255	F9	Sample 69	10.35		0
