# Supplementary material for: Overexpression of PTPRCAP inhibits biological function of lung adenocarcinoma through apoptosis pathway
Source: PLoS One. 2025 Dec 18;20(12):e0337223. doi: 10.1371/journal.pone.0337223 (PMC12716888; doi:10.1371/journal.pone.0337223)
Supplement: S11 File — (ZIP) [file pone.0337223.s012.zip]

Archive with 5 entries (4 files):
- PCR of lung adenocarcinoma tissue/YYT-1.txt
- PCR of lung adenocarcinoma tissue/YYT-2.txt
- PCR of lung adenocarcinoma tissue/ZUZHI-PCR.txt
- PCR of lung adenocarcinoma tissue/yyt.txt
- PCR of lung adenocarcinoma tissue/
