# Supplementary material for: Overexpression of PTPRCAP inhibits biological function of lung adenocarcinoma through apoptosis pathway
Source: PLoS One. 2025 Dec 18;20(12):e0337223. doi: 10.1371/journal.pone.0337223 (PMC12716888; doi:10.1371/journal.pone.0337223)
Supplement: S11 File — (ZIP) [file pone.0337223.s012.zip › PCR of lung adenocarcinoma tissue/YYT-1.txt]

Experiment: 2025.9.3-ZUZHI-PTPRCAP-YYT Selected Filter: SYBR Green I / HRM Dye (465-510)
Include	Color	Pos	Name	Cp	Concentration	Standard	Status
True	255	A1	Sample 1	27.57		0
True	255	A2	Sample 2	28.15		0
True	255	A3	Sample 3	28.63		0
True	255	A4	Sample 4	26.65		0
True	255	A5	Sample 5	24.58		0
True	255	A6	Sample 6	26.27		0
True	255	A7	Sample 7	26.89		0
True	255	A8	Sample 8	29.56		0
True	255	A9	Sample 9	30.49		0
True	255	A10	Sample 10	28.20		0
True	255	A11	Sample 11	27.45		0
True	255	A12	Sample 12	24.77		0
True	255	B1	Sample 13	27.44		0
True	255	B2	Sample 14	27.90		0
True	255	B3	Sample 15	29.10		0
True	255	B4	Sample 16	26.72		0
True	255	B5	Sample 17	24.35		0
True	255	B6	Sample 18	25.71		0
True	255	B7	Sample 19	26.86		0
True	255	B8	Sample 20	29.38		0
True	255	B9	Sample 21	30.66		0
True	255	B10	Sample 22	28.41		0
True	255	B11	Sample 23	27.51		0
True	255	B12	Sample 24	25.24		0
True	255	C1	Sample 25	18.98		0
True	255	C2	Sample 26	23.58		0
True	255	C3	Sample 27	21.49		0
True	255	C4	Sample 28	19.10		0
True	255	C5	Sample 29	18.20		0
True	255	C6	Sample 30	17.61		0
True	255	C7	Sample 31	20.60		0
True	255	C8	Sample 32	24.75		0
True	255	C9	Sample 33	22.61		0
True	255	C10	Sample 34	21.21		0
True	255	C11	Sample 35	19.65		0
True	255	C12	Sample 36	15.96		0
True	255	D1	Sample 37	18.96		0
True	255	D2	Sample 38	23.62		0
True	255	D3	Sample 39	21.58		0
True	255	D4	Sample 40	18.68		0
True	255	D5	Sample 41	18.44		0
True	255	D6	Sample 42	17.76		0
True	255	D7	Sample 43	20.86		0
True	255	D8	Sample 44	24.80		0
True	255	D9	Sample 45	22.75		0
True	255	D10	Sample 46	21.43		0
True	255	D11	Sample 47	19.54		0
True	255	D12	Sample 48	16.33		0
True	255	E1	Sample 49	27.60		0
True	255	E2	Sample 50	28.85		0
True	255	E3	Sample 51	27.50		0
True	255	E4	Sample 52	27.49		0
True	255	E5	Sample 53	27.72		0
True	255	E6	Sample 54	30.76		0
True	255	E7	Sample 55	27.70		0
True	255	E8	Sample 56	31.33		0
True	255	E9	Sample 57	26.45		0
True	255	E10	Sample 58	30.84		0
True	255	E11	Sample 59	28.68		0
True	255	E12	Sample 60	30.97		0
True	255	F1	Sample 61	27.64		0
True	255	F2	Sample 62	29.20		0
True	255	F3	Sample 63	27.39		0
True	255	F4	Sample 64	26.93		0
True	255	F5	Sample 65	28.44		0
True	255	F6	Sample 66	29.51		0
True	255	F7	Sample 67	26.96		0
True	255	F8	Sample 68	31.67		0
True	255	F9	Sample 69	26.63		0
True	255	F10	Sample 70	33.84		0
True	255	F11	Sample 71	28.33		0
True	255	F12	Sample 72	30.51		0
True	255	G1	Sample 73	20.74		0
True	255	G2	Sample 74	25.53		0
True	255	G3	Sample 75	23.75		0
True	255	G4	Sample 76	23.73		0
True	255	G5	Sample 77	22.84		0
True	255	G6	Sample 78	27.58		0
True	255	G7	Sample 79	24.59		0
True	255	G8	Sample 80	27.59		0
True	255	G9	Sample 81	22.25		0
True	255	G10	Sample 82	27.82		0
True	255	G11	Sample 83	24.85		0
True	255	G12	Sample 84	26.24		0
True	255	H1	Sample 85	20.77		0
True	255	H2	Sample 86	25.21		0
True	255	H3	Sample 87	23.53		0
True	255	H4	Sample 88	23.54		0
True	255	H5	Sample 89	22.53		0
True	255	H6	Sample 90	27.70		0
True	255	H7	Sample 91	24.90		0
True	255	H8	Sample 92	27.56		0
True	255	H9	Sample 93	21.27		0
True	255	H10	Sample 94	27.55		0
True	255	H11	Sample 95	25.59		0
True	255	H12	Sample 96	27.52		0
