# Supplementary material for: Overexpression of PTPRCAP inhibits biological function of lung adenocarcinoma through apoptosis pathway
Source: PLoS One. 2025 Dec 18;20(12):e0337223. doi: 10.1371/journal.pone.0337223 (PMC12716888; doi:10.1371/journal.pone.0337223)
Supplement: S11 File — (ZIP) [file pone.0337223.s012.zip › PCR of lung adenocarcinoma tissue/YYT-2.txt]

Experiment: YYT-ZUZHI-PTPRCAP Selected Filter: SYBR Green I / HRM Dye (465-510)
Include	Color	Pos	Name	Cp	Concentration	Standard	Status
True	255	A1	Sample 1	27.80		0
True	255	A2	Sample 2	29.56		0
True	255	A3	Sample 3	27.86		0
True	255	A4	Sample 4	26.37		0
True	255	A5	Sample 5	24.97		0
True	255	A6	Sample 6	26.46		0
True	255	A7	Sample 7	27.34		0
True	255	A8	Sample 8	29.54		0
True	255	A9	Sample 9	29.75		0
True	255	A10	Sample 10	28.47		0
True	255	A11	Sample 11	27.44		0
True	255	A12	Sample 12	25.48		0
True	255	B1	Sample 13	27.47		0
True	255	B2	Sample 14	29.31		0
True	255	B3	Sample 15	28.24		0
True	255	B4	Sample 16	26.54		0
True	255	B5	Sample 17	24.84		0
True	255	B6	Sample 18	26.54		0
True	255	B7	Sample 19	27.27		0
True	255	B8	Sample 20	29.27		0
True	255	B9	Sample 21	30.15		0
True	255	B10	Sample 22	27.91		0
True	255	B11	Sample 23	27.89		0
True	255	B12	Sample 24	25.26		0
True	255	C1	Sample 25	20.25		0
True	255	C2	Sample 26	26.54		0
True	255	C3	Sample 27	24.48		0
True	255	C4	Sample 28	19.67		0
True	255	C5	Sample 29	19.04		0
True	255	C6	Sample 30	18.95		0
True	255	C7	Sample 31	21.31		0
True	255	C8	Sample 32	25.67		0
True	255	C9	Sample 33	23.54		0
True	255	C10	Sample 34	22.47		0
True	255	C11	Sample 35	20.64		0
True	255	C12	Sample 36	16.88		0
True	255	D1	Sample 37	19.90		0
True	255	D2	Sample 38	26.57		0
True	255	D3	Sample 39	24.49		0
True	255	D4	Sample 40	19.64		0
True	255	D5	Sample 41	18.97		0
True	255	D6	Sample 42	18.82		0
True	255	D7	Sample 43	21.20		0
True	255	D8	Sample 44	25.72		0
True	255	D9	Sample 45	23.40		0
True	255	D10	Sample 46	22.34		0
True	255	D11	Sample 47	20.74		0
True	255	D12	Sample 48	16.71		0
True	255	E1	Sample 49	27.74		0
True	255	E2	Sample 50	28.76		0
True	255	E3	Sample 51	28.79		0
True	255	E4	Sample 52	27.55		0
True	255	E5	Sample 53	28.54		0
True	255	E6	Sample 54	30.58		0
True	255	E7	Sample 55	27.57		0
True	255	E8	Sample 56	31.24		0
True	255	E9	Sample 57	26.85		0
True	255	E10	Sample 58	32.36		0
True	255	E11	Sample 59	29.04		0
True	255	E12	Sample 60	31.48		0
True	255	F1	Sample 61	27.72		0
True	255	F2	Sample 62	29.00		0
True	255	F3	Sample 63	29.26		0
True	255	F4	Sample 64	27.80		0
True	255	F5	Sample 65	28.47		0
True	255	F6	Sample 66	30.82		0
True	255	F7	Sample 67	27.37		0
True	255	F8	Sample 68	30.96		0
True	255	F9	Sample 69	26.78		0
True	255	F10	Sample 70	31.78		0
True	255	F11	Sample 71	29.65		0
True	255	F12	Sample 72	30.95		0
True	255	G1	Sample 73	21.22		0
True	255	G2	Sample 74	27.44		0
True	255	G3	Sample 75	26.29		0
True	255	G4	Sample 76	24.58		0
True	255	G5	Sample 77	23.80		0
True	255	G6	Sample 78	28.23		0
True	255	G7	Sample 79	25.65		0
True	255	G8	Sample 80	28.28		0
True	255	G9	Sample 81	22.23		0
True	255	G10	Sample 82	28.58		0
True	255	G11	Sample 83	25.69		0
True	255	G12	Sample 84	27.44		0
True	255	H1	Sample 85	21.30		0
True	255	H2	Sample 86	27.36		0
True	255	H3	Sample 87	26.44		0
True	255	H4	Sample 88	24.70		0
True	255	H5	Sample 89	23.68		0
True	255	H6	Sample 90	28.24		0
True	255	H7	Sample 91	25.74		0
True	255	H8	Sample 92	28.23		0
True	255	H9	Sample 93	22.27		0
True	255	H10	Sample 94	28.42		0
True	255	H11	Sample 95	25.48		0
True	255	H12	Sample 96	27.25		0
