# Supplementary material for: Overexpression of PTPRCAP inhibits biological function of lung adenocarcinoma through apoptosis pathway
Source: PLoS One. 2025 Dec 18;20(12):e0337223. doi: 10.1371/journal.pone.0337223 (PMC12716888; doi:10.1371/journal.pone.0337223)
Supplement: S11 File — (ZIP) [file pone.0337223.s012.zip › PCR of lung adenocarcinoma tissue/ZUZHI-PCR.txt]

Experiment: YYT-ZuZhi-PTPRCAP-2 Selected Filter: SYBR Green I / HRM Dye (465-510)
Include	Color	Pos	Name	Cp	Concentration	Standard	Status
True	255	A1	Sample 1	25.87		0
True	255	A2	Sample 2	21.75		0
True	255	A3	Sample 3	23.87		0
True	255	A4	Sample 4	26.32		0
True	255	A5	Sample 5	26.16		0
True	255	A6	Sample 6	26.22		0
True	255	A7	Sample 7	25.95		0
True	255	A8	Sample 8	26.26		0
True	255	A9	Sample 9	25.68		0
True	255	A10	Sample 10	26.68		0
True	255	A11	Sample 11	23.37		0
True	255	A12	Sample 12	26.80		0
True	255	B1	Sample 13	24.82		0
True	255	B2	Sample 14	24.35		0
True	255	B3	Sample 15	23.21		0
True	255	B4	Sample 16	26.51		0
True	255	B5	Sample 17	25.22		0
True	255	B6	Sample 18	26.33		0
True	255	B7	Sample 19	24.93		0
True	255	B8	Sample 20	25.66		0
True	255	B9	Sample 21	26.39		0
True	255	B10	Sample 22	25.87		0
True	255	B11	Sample 23	24.32		0
True	255	B12	Sample 24	26.12		0
True	255	C1	Sample 25	29.28		0
True	255	C2	Sample 26	28.21		0
True	255	C3	Sample 27	24.13		0
True	255	C4	Sample 28	28.44		0
True	255	C5	Sample 29	27.43		0
True	255	C6	Sample 30	24.85		0
True	255	C7	Sample 31	27.85		0
True	255	C8	Sample 32	27.70		0
True	255	C9	Sample 33	24.41		0
True	255	C10	Sample 34	28.41		0
True	255	C11	Sample 35	27.48		0
True	255	C12	Sample 36	24.67		0
True	255	D1	Sample 37	29.54		0
True	255	D2	Sample 38	27.74		0
True	255	D3	Sample 39	24.28		0
True	255	D4	Sample 40	27.74		0
True	255	D5	Sample 41	27.37		0
True	255	D6	Sample 42	24.92		0
True	255	D7	Sample 43	28.70		0
True	255	D8	Sample 44	27.71		0
True	255	D9	Sample 45	24.49		0
True	255	D10	Sample 46	28.31		0
True	255	D11	Sample 47	27.38		0
True	255	D12	Sample 48	24.84		0
True	255	E1	Sample 49	26.80		0
True	255	E2	Sample 50	26.49		0
True	255	E3	Sample 51	25.59		0
True	255	E4	Sample 52	24.75		0
True	255	E5	Sample 53	26.23		0
True	255	E6	Sample 54	24.62		0
True	255	E7	Sample 55	26.20		0
True	255	E8	Sample 56	25.53		0
True	255	E9	Sample 57	26.06		0
True	255	E10	Sample 58	26.17		0
True	255	E11	Sample 59	25.38		0
True	255	E12	Sample 60	24.20		0
True	255	F1	Sample 61	26.04		0
True	255	F2	Sample 62	26.61		0
True	255	F3	Sample 63	25.63		0
True	255	F4	Sample 64	25.19		0
True	255	F5	Sample 65	21.89		0
True	255	F6	Sample 66	25.28		0
True	255	F7	Sample 67	23.83		0
True	255	F8	Sample 68	25.73		0
True	255	F9	Sample 69	26.11		0
True	255	F10	Sample 70	24.31		0
True	255	F11	Sample 71	22.53		0
True	255	F12	Sample 72	25.50		0
True	255	G1	Sample 73	24.83		0
True	255	G2	Sample 74	29.97		0
True	255	G3	Sample 75	21.56		0
True	255	G4	Sample 76	21.28		0
True	255	G5	Sample 77	24.85		0
True	255	G6	Sample 78	22.58		0
True	255	G7	Sample 79	24.77		0
True	255	G8	Sample 80	29.45		0
True	255	G9	Sample 81	21.60		0
True	255	G10	Sample 82	21.40		0
True	255	G11	Sample 83	24.66		0
True	255	G12	Sample 84	22.61		0
True	255	H1	Sample 85	24.79		0
True	255	H2	Sample 86	29.46		0
True	255	H3	Sample 87	21.77		0
True	255	H4	Sample 88	21.47		0
True	255	H5	Sample 89	24.87		0
True	255	H6	Sample 90	22.71		0
True	255	H7	Sample 91	24.65		0
True	255	H8	Sample 92	29.54		0
True	255	H9	Sample 93	21.74		0
True	255	H10	Sample 94	21.24		0
True	255	H11	Sample 95	24.86		0
True	255	H12	Sample 96	22.63		0
