# Supplementary material for: Overexpression of PTPRCAP inhibits biological function of lung adenocarcinoma through apoptosis pathway
Source: PLoS One. 2025 Dec 18;20(12):e0337223. doi: 10.1371/journal.pone.0337223 (PMC12716888; doi:10.1371/journal.pone.0337223)
Supplement: S11 File — (ZIP) [file pone.0337223.s012.zip › PCR of lung adenocarcinoma tissue/yyt.txt]

Experiment: YYT-ZuZhi-PTPRCAP-1 Selected Filter: SYBR Green I / HRM Dye (465-510)
Include	Color	Pos	Name	Cp	Concentration	Standard	Status
True	255	A1	Sample 1	29.82		0
True	255	A2	Sample 2	26.25		0
True	255	A3	Sample 3	23.17		0
True	255	A4	Sample 4	27.45		0
True	255	A5	Sample 5	22.67		0
True	255	A6	Sample 6	26.37		0
True	255	A7	Sample 7	34.42		0
True	255	B1	Sample 13	30.81		0
True	255	B2	Sample 14	25.86		0
True	255	B3	Sample 15	22.99		0
True	255	B4	Sample 16	28.03		0
True	255	B5	Sample 17	22.79		0
True	255	B6	Sample 18	26.78		0
True	255	B7	Sample 19	32.49		0
True	65280	C1	Sample 25			0
True	255	C2	Sample 26	28.14		0
True	255	C3	Sample 27	24.14		0
True	255	C4	Sample 28	28.97		0
True	255	C5	Sample 29	27.35		0
True	255	C6	Sample 30	24.91		0
True	255	C7	Sample 31	34.48		0
True	255	D1	Sample 37	32.40		0
True	255	D2	Sample 38	28.40		0
True	255	D3	Sample 39	24.22		0
True	255	D4	Sample 40	28.88		0
True	255	D5	Sample 41	27.81		0
True	255	D6	Sample 42	24.99		0
True	255	D7	Sample 43	33.39		0
True	255	E1	Sample 49	24.45		0
True	255	E2	Sample 50	32.82		0
True	255	E3	Sample 51	25.80		0
True	255	E4	Sample 52	22.94		0
True	255	E5	Sample 53	27.45		0
True	255	E6	Sample 54	26.84		0
True	65280	E7	Sample 55			0
True	255	F1	Sample 61	24.72		0
True	255	F2	Sample 62	32.53		0
True	255	F3	Sample 63	25.56		0
True	255	F4	Sample 64	23.23		0
True	255	F5	Sample 65	26.73		0
True	255	F6	Sample 66	27.14		0
True	255	F7	Sample 67	33.57		0
True	255	G1	Sample 73	24.58		0
True	255	G2	Sample 74	31.52		0
True	255	G3	Sample 75	21.80		0
True	255	G4	Sample 76	21.37		0
True	255	G5	Sample 77	25.16		0
True	255	G6	Sample 78	22.47		0
True	65280	G7	Sample 79			0
True	255	H1	Sample 85	24.63		0
True	255	H2	Sample 86	32.48		0
True	255	H3	Sample 87	21.87		0
True	255	H4	Sample 88	21.40		0
True	255	H5	Sample 89	25.20		0
True	255	H6	Sample 90	22.75		0
True	65280	H7	Sample 91			0
