# Supplementary material for: Overexpression of PTPRCAP inhibits biological function of lung adenocarcinoma through apoptosis pathway
Source: PLoS One. 2025 Dec 18;20(12):e0337223. doi: 10.1371/journal.pone.0337223 (PMC12716888; doi:10.1371/journal.pone.0337223)
Supplement: S12 File — (ZIP) [file pone.0337223.s013.zip]

Archive with 14 entries (13 files):
- Statistical file/
- Statistical file/IHC.prism
- Statistical file/OE-A549-H1299-Apoptosis.prism
- Statistical file/OE-A549-H1299-CCK8.prism
- Statistical file/OE-A549-H1299-Scratch calculation.prism
- Statistical file/OE-A549-Transwell migration and invasion calculation.prism
- Statistical file/OE-H1299Transwell migration and invasion calculation.prism
- Statistical file/OE-PCR - Basic Validation Statistics.prism
- Statistical file/OE-PCR-A549-H1299-PCR-Transfection efficiency.prism
- Statistical file/PTPRCAP nude mouse tumor formation experiment.prism
- Statistical file/WB-OE-PTPRCAP-apoptosis pathway-A549-H1299.prism
- Statistical file/WB-OE-PTPRCAP.prism
- Statistical file/WB-Protein PTPRCAP basic expression.prism
- Statistical file/tissue PCR-PTPRCAP.prism
