# Supplementary material for: Overexpression of PTPRCAP inhibits biological function of lung adenocarcinoma through apoptosis pathway
Source: PLoS One. 2025 Dec 18;20(12):e0337223. doi: 10.1371/journal.pone.0337223 (PMC12716888; doi:10.1371/journal.pone.0337223)
Supplement: S25 File — (ZIP) [file pone.0337223.s026.zip]

Archive with 11 entries (10 files):
- 468077-400X-CA-N-/
- 468077-400X-CA-N-/468077-400X-CA  (1).tif
- 468077-400X-CA-N-/468077-400X-CA  (2).tif
- 468077-400X-CA-N-/468077-400X-CA  (3).tif
- 468077-400X-CA-N-/468077-400X-CA  (4).tif
- 468077-400X-CA-N-/468077-400X-CA  (5).tif
- 468077-400X-CA-N-/468077-400X-N  (1).tif
- 468077-400X-CA-N-/468077-400X-N  (2).tif
- 468077-400X-CA-N-/468077-400X-N  (3).tif
- 468077-400X-CA-N-/468077-400X-N  (4).tif
- 468077-400X-CA-N-/468077-400X-N  (5).tif
