# Supplementary material for: Overexpression of PTPRCAP inhibits biological function of lung adenocarcinoma through apoptosis pathway
Source: PLoS One. 2025 Dec 18;20(12):e0337223. doi: 10.1371/journal.pone.0337223 (PMC12716888; doi:10.1371/journal.pone.0337223)
Supplement: S31 File — (ZIP) [file pone.0337223.s032.zip]

Archive with 11 entries (10 files):
- 478627-400X-CA-N/
- 478627-400X-CA-N/478627-400X-CA (1).tif
- 478627-400X-CA-N/478627-400X-CA (2).tif
- 478627-400X-CA-N/478627-400X-CA (3).tif
- 478627-400X-CA-N/478627-400X-CA (4).tif
- 478627-400X-CA-N/478627-400X-CA (5).tif
- 478627-400X-CA-N/478627-400X-N (1).tif
- 478627-400X-CA-N/478627-400X-N (2).tif
- 478627-400X-CA-N/478627-400X-N (3).tif
- 478627-400X-CA-N/478627-400X-N (4).tif
- 478627-400X-CA-N/478627-400X-N (5).tif
