# Supplementary material for: Overexpression of PTPRCAP inhibits biological function of lung adenocarcinoma through apoptosis pathway
Source: PLoS One. 2025 Dec 18;20(12):e0337223. doi: 10.1371/journal.pone.0337223 (PMC12716888; doi:10.1371/journal.pone.0337223)
Supplement: S39 File — (ZIP) [file pone.0337223.s040.zip]

Archive with 11 entries (10 files):
- 489990-400X-CA-N/
- 489990-400X-CA-N/489990-ca (1).tif
- 489990-400X-CA-N/489990-ca (2).tif
- 489990-400X-CA-N/489990-ca (3).tif
- 489990-400X-CA-N/489990-ca (4).tif
- 489990-400X-CA-N/489990-ca (5).tif
- 489990-400X-CA-N/489990-n (1).tif
- 489990-400X-CA-N/489990-n (2).tif
- 489990-400X-CA-N/489990-n (3).tif
- 489990-400X-CA-N/489990-n (4).tif
- 489990-400X-CA-N/489990-n (5).tif
