# Supplementary material for: Overexpression of PTPRCAP inhibits biological function of lung adenocarcinoma through apoptosis pathway
Source: PLoS One. 2025 Dec 18;20(12):e0337223. doi: 10.1371/journal.pone.0337223 (PMC12716888; doi:10.1371/journal.pone.0337223)
Supplement: S46 File — (ZIP) [file pone.0337223.s047.zip]

Archive with 11 entries (10 files):
- 505252-400X-N-CA/
- 505252-400X-N-CA/505252-400X--CA  (5).tif
- 505252-400X-N-CA/505252-400X--CA  (6).tif
- 505252-400X-N-CA/505252-400X--CA  (7).tif
- 505252-400X-N-CA/505252-400X--CA  (8).tif
- 505252-400X-N-CA/505252-400X--CA  (9).tif
- 505252-400X-N-CA/505252-400X-N (5).tif
- 505252-400X-N-CA/505252-400X-N (6).tif
- 505252-400X-N-CA/505252-400X-N (7).tif
- 505252-400X-N-CA/505252-400X-N (8).tif
- 505252-400X-N-CA/505252-400X-N (9).tif
